# Supplementary material for: The Effect of Intradialytic Exercise Using Virtual Reality on the Body Composition of Patients with Chronic Kidney Disease
Source: Nutrients. 2024 Jun 20;16(12):1968. doi: 10.3390/nu16121968 (PMC11206238; doi:10.3390/nu16121968)
Supplement: Supplementary file 1 [file nutrients-16-01968-s001.zip]

Archive with 1 entries (1 files):
- nutrients-3035770-supplementary.pdf
